# Supplementary material for: Effect of flow diverter stent malposition on intracranial aneurysm hemodynamics—An experimental framework using stereoscopic particle image velocimetry
Source: PLoS One. 2022 Mar 2;17(3):e0264688. doi: 10.1371/journal.pone.0264688 (PMC8890739; doi:10.1371/journal.pone.0264688)
Supplement: S1 Dataset — (ZIP) [file pone.0264688.s003.zip]

Archive with 2 entries (2 files):
- S1a_Dataset.rar
- S1b_Dataset.rar
